# Supplementary material for: Molecular architecture of the C. elegans centriole
Source: PLoS Biol. 2022 Sep 15;20(9):e3001784. doi: 10.1371/journal.pbio.3001784 (PMC9531800; doi:10.1371/journal.pbio.3001784)
Supplement: S1 Data — (XLSX) [file pbio.3001784.s006.xlsx]

## Sheet: Data_Fig_2A
SAS-6 expanded SIM SUM projections intensity meiotic zone
7.017	centriole
6.839	procentriole
3.824
3.062
6.078
5.471
6.72
4.609
3.658
2.741
5.118
5.527
5.633
4.466
3.774
5.348
3.451
5.71
5.485
5.663
6.235
6.131
3.947
4.085
4.142
4.34
5.097
3.962
6.375
4.683
4.582
4.593
11.881
9.369
SAS-5 expanded SIM SUM projections intensity meiotic zone
43.096	centriole
42.655	procentriole
53.915
54.435
44.192
51.706
53.042
46.916
53.205
59.566
60.169
56.62
63.59
56.964
42.108
53.386
SAS-4 expanded SIM SUM projections intensity meiotic zone
78.261	centriole
29.046	procentriole
133.433
2.041
35.353
10.81
23.11
6.732
31.87
6.303
47.305
5.414
71.899
10.627
41.563
1.102
35.78
2.478
109.148
41.175
129.412
11.683
50.601
9.485
68.1
12.587
177.457
33.405
150.642
27.82
51.387
9.279
31.509
6.66
22.948
6.114

## Sheet: 2D_Data
SAS-4 expanded STED intensity mitosis
5.641	centriole 1
4.538	centriole 2
0.793
0.726
5.681
6.572
3.467
3.801
5.901
5.16
4.482
3.541
11.452
9.059
9.83
9.227
10.15
9.815
11.922
11.491
15.528
12.253
15.35
14.664

## Sheet: 2E_Data
number of procentrioles
	mitotic zone (cycling cells)	meiotic prophase (G2)	pro-meta/mitosis
no pro centriole present	4	0	7
procentriole(s) present	33	46	0

## Sheet: 3C_Data
	perimeter/perimeter alpha-tubulin C-term																			Therotical diamter in nm (perimeter/perimeter alpha-tubulin C-term) * electron microscopy microtuble diameter average
	FLAG::SAS-6	SAS-5 fl AB	SAS-6 fl AB	SAS-1::FLAG	GFP::SAS-4	SAS-6::GFP	FLAG::SAS-1	alpha-Tubulin N-term	SAS-4 fl AB	mCherry::HYLS-1	PCMD-1::GFP	SPD-5 fl AB	GFP::PCMD-1	SPD-2::GFP	RFP::SPD-2	GFP::SAS-7	GFP::MZT-1	TBG-1		FLAG::SAS-6	SAS-5 fl AB	SAS-6 fl AB	SAS-1::FLAG	GFP::SAS-4	SAS-6::GFP	FLAG::SAS-1	alpha-Tubulin N-term	SAS-4 fl AB	mCherry::HYLS-1	PCMD-1::GFP	SPD-5 fl AB	GFP::PCMD-1	SPD-2::GFP	RFP::SPD-2	GFP::SAS-7	GFP::MZT-1	TBG-1
1	0.396	0.435	0.527	0.745	0.795	0.806	0.847	0.991	1.034	1.074	1.198	1.344	1.301	1.517	1.605	1.954	2.001	2.331		34.8084	38.2365	46.3233	65.4855	69.8805	70.8474	74.489	87.1089	90.8886	94.4046	105.304	118.138	114.358	133.344	141.079	171.757	175.888	204.895
2	0.375	0.467	0.6	0.693	0.818	0.795	0.895	1.02	0.892	1.024	1.215	1.338	1.318	1.514	1.694	2.03	2.252	2.104		32.9625	41.0493	52.74	60.9147	71.9022	69.8805	78.681	89.658	78.4068	90.0096	106.799	117.61	115.852	133.081	148.903	178.437	197.951	184.942
3	0.351	0.431	0.436	0.679	0.819	0.827	0.928	1	0.988	1.101	1.121	1.443	1.276	1.482	1.519	2.029	2.033	2.413		30.8529	37.8849	38.3244	59.6841	71.9901	72.6933	81.559	87.9	86.8452	96.7779	98.5359	126.84	112.16	130.268	133.52	178.349	178.701	212.103
4	0.378	0.431	0.501	0.624	0.715	0.837	0.881	0.99	1	1.189	1.177	1.262	1.319	1.673	1.514	1.876	2.096	2.205		33.2262	37.8849	44.0379	54.8496	62.8485	73.5723	77.345	87.021	87.9	104.513	103.458	110.93	115.94	147.057	133.081	164.9	184.238	193.82
5	0.399	0.432	0.654	0.6	0.728	0.901	0.841	1	1.03	1.176	1.238	1.375	1.364	1.636	1.544	2.281	2.018	2.339		35.0721	37.9728	57.4866	52.74	63.9912	79.1979	73.901	87.9	90.537	103.37	108.82	120.863	119.896	143.804	135.718	200.5	177.382	205.598
6	0.317	0.417	0.618	0.655	0.735	0.797	0.881	1.034	0.973	1.12	1.192	1.336	1.438	1.547	1.608	2.047	2.229	2.069		27.8643	36.6543	54.3222	57.5745	64.6065	70.0563	77.451	90.8886	85.5267	98.448	104.777	117.434	126.4	135.981	141.343	179.931	195.929	181.865
7	0.384	0.5	0.585	0.662	0.82	0.811	0.881	0.97	1.071	1.088	1.234	1.474	1.459	1.546	1.58	2.003	2.568	2.241		33.7536	43.95	51.4215	58.1898	72.078	71.2869	77.401	85.263	94.1409	95.6352	108.469	129.565	128.246	135.893	138.882	176.064	225.727	196.984
8	0.345	0.423	0.574	0.614	0.847	0.852	0.911	1	0.958	1.122	1.173	1.416	1.373	1.594	1.683	2.043	2.168	2.195		30.3255	37.1817	50.4546	53.9706	74.4513	74.8908	80.105	87.9	84.2082	98.6238	103.107	124.466	120.687	140.113	147.936	179.58	190.567	192.94
9	0.403	0.448	0.564	0.639	0.825	0.816	0.837	0.978	1	1.086	1.197	1.296	1.257	1.616	1.584	2.111	2.193	2.241		35.4237	39.3792	49.5756	56.1681	72.5175	71.7264	73.604	85.9662	87.9	95.4594	105.216	113.918	110.49	142.046	139.234	185.557	192.765	196.984
10	0.343	0.404	0.491	0.607	0.815	0.886	0.872	0.963	1.025	1.184	1.179	1.26	1.381	1.558	1.5	2.238	2.002	2.329		30.1497	35.5116	43.1589	53.3553	71.6385	77.8794	76.44	84.6477	90.0975	104.074	103.634	110.754	121.39	136.948	131.85	196.72	175.976	204.719
11	0.383	0.406	0.555		0.81	0.837	0.854	1	1.023	1.075	1.175	1.265	1.303	1.52	1.619	2.091	1.932	2.229		33.6657	35.6874	48.7845		71.199	73.5723	74.687	87.9	89.9217	94.4925	103.283	111.194	114.534	133.608	142.31	183.799	169.823	195.929
12	0.334	0.46	0.569		0.775	0.773	0.921	0.966	0.977	1.161	1.246	1.31	1.315	1.386	1.718	2.03	2.044	2.216		29.3586	40.434	50.0151		68.1225	67.9467	80.876	84.9114	85.8783	102.052	109.523	115.149	115.588	121.829	151.012	178.437	179.668	194.786
13	0.3	0.476	0.655		0.714	0.798	0.926	1.011	1.015	1.151	1.297	1.367	1.277	1.505	1.617	1.999	2.322	2.377		26.37	41.8404	57.5745		62.7606	70.1442	81.357	88.8669	89.2185	101.173	114.006	120.159	112.248	132.29	142.134	175.712	204.104	208.938
14	0.347	0.435	0.634		0.841	0.772	0.865	0.949	0.958	1.165	1.362	1.334	1.356	1.469	1.675	2.042	2.114	2.162		30.5013	38.2365	55.7286		73.9239	67.8588	75.991	83.4171	84.2082	102.404	119.72	117.259	119.192	129.125	147.233	179.492	185.821	190.04
15	0.372	0.433	0.718		0.885	0.855	0.895	1	1	1.179	1.251	1.314	1.254	1.31	1.711	1.963	1.923	2.231		32.6988	38.0607	63.1122		77.7915	75.1545	78.708	87.9	87.9	103.634	109.963	115.501	110.227	115.149	150.397	172.548	169.032	196.105
16	0.329	0.386	0.604		0.739		0.891	1.047	1.034	1.061	1.149	1.306	1.267	1.529	1.619		2.183	2.277		28.9191	33.9294	53.0916		64.9581		78.31	92.0313	90.8886	93.2619	100.997	114.797	111.369	134.399	142.31		191.886	200.148
17	0.352	0.435	0.625		0.871		0.776	1	1	1.063	1.167	1.382	1.305	1.33	1.478		2.092	2.153		30.9408	38.2365	54.9375		76.5609		68.174	87.9	87.9	93.4377	102.579	121.478	114.71	116.907	129.916		183.887	189.249
18	0.303	0.4	0.544		0.896		0.949	0.99	1.013	1.039	1.121	1.346	1.456	1.513	1.55		2.081	2.242		26.6337	35.16	47.8176		78.7584		82.591	87.021	89.0427	91.3281	98.5359	118.313	127.982	132.993	136.245		182.92	197.072
19	0.309	0.408	0.53		0.885			0.979	0.976	1.096	1.294	1.235	1.319	1.513	1.704		2.208	2.284		27.1611	35.8632	46.587		77.7915		79.804	86.0541	85.7904	96.3384	113.743	108.557	115.94	132.993	149.782		194.083	200.764
20	0.34	0.499	0.646		0.849				1.025	1.135	1.325	1.28	1.439	1.45	1.502		2.109	2.138		29.886	43.8621	56.7834		74.6271		76.974		90.0975	99.7665	116.468	112.512	126.488	127.455	132.026		185.381	187.93
21	0.344	0.405	0.544		0.803				1.014		1.212		1.381	1.533						30.2376	35.5995	47.8176		70.5837				89.1306		106.535		121.39	134.751
22		0.415	0.6						1.052		1.259			1.49							36.4785	52.74						92.4708		110.666			130.971
23		0.415									1.171			1.398							36.4785									102.931			122.884
24		0.4									1.152			1.361							35.16									101.261			119.632
25		0.411												1.447							36.1269												127.191

## Sheet: 4C_Data 
Distance between tubulin peaks in ° (centriole # 1-13)
C1	C2	C3	C4	C5	C6	C7	C8	C9	C10	C11	C12	C13
42.803	42.717	37.038	39.301	47.937	40.036	48.019	51.232	42.878	40.688	42.597	44.252	30.071
41.149	40.241	24.973	33.21	26.984	51.886	28.812	24.514	36.835	47.174	38.159	35.581	42.553
44.871	45.503	20.203	37.926	51.111	40.356	46.273	17.353	42.878	43.047	28.102	41.561	30.355
39.495	28.788	37.038	46.179	18.095	34.27	44.527	22.586	42.878	41.278	47.329	42.757	40.851
43.63	48.598	49.665	39.105	48.571	55.409	29.394	48.477	46.331	33.317	37.568	51.728	52.766
29.776	34.669	69.306	29.672	55.873	39.075	47.437	33.328	34.245	26.83	86.081	36.179	55.035
47.145	37.764	50.226	45	26.984	39.075	34.05	48.477	25.899	53.661	44.963	31.993	55.035
37.634	39.622	71.551	49.913	42.222	32.669	46.273	41.316	33.094	33.317	35.201	31.993	27.234
33.498	42.098		39.694	42.222	27.224	35.214	36.358	54.964	40.688		43.953	26.099
							36.358

## Sheet: 4D-K_Data
Differnces between peaks in °
SPD-5 vs.alpha-tubulin (C-term)	PCMD-1-C vs.alpha-tubulin (C-term)	SPD-2-C vs.alpha-tubulin (C-term)	N-HYLS-1 vs.alpha-tubulin (C-term)		SAS-4 vs.alpha-tubulin (C-term)	SAS-6-C vs. SAS-4	N-SAS-1 vs. SAS-4	alpha-tubulin (N-term) vs.alpha-tubulin (C-term)
0.976	1.021	6.082	8.093	8.442	15.526	0	5.131	0.441
0.003	7.518	6.786	8.763	9.959	6.968	3.368	0	1.063
1.489	3.781	8.783	13.857	9.813	15.0932	4.377	4.259	2.115
4.899	0.005	12.872	11.983	8.911	10.2464	4.15	2.645	3.312
0.103	2.782	13.674	6.893	8.964	10.7742	0	2.22	5.925
2.463	6.726	12.038	5.803	14.033	14.5183	2.279	0.05	1.643
2.409	0.782	7.7142	7.325	12.644	12.6716	2.246	0.224	2.77
0.587	0.004	7.529	10.367	9.132	12.3908	0.899	5.04	1.296
0.892	0.763	8.921	13.871	7.899	8.36031	0.027	4.31	1.818
3.792	1.7892	8.604	8.566	6.019	10.7085	0.781	0	3.333
0.052	0.326	6.405	9.875	2.11	8.18608	2.199	1.77
0.789	3.178	8.791	10.726	13.264	17.6651	4.263	0
	0.172	7.005	9.622	13.273	17.24	6.315	1.738
	7.726	10.783	14.227	7.31	15.3392	1.153
		12.892	9.872	14.251	16.4117	0
				7.381		0.116
				6.157		0.706
				12.038		1.055
				12.729		3.509
				7.659		5.318
				14.136
				12.625
				14.381
1.53783	2.61237	9.25861	9.98953	10.1361	12.8066	2.13805	2.10669	2.3716	Average
1.56134	2.8232	2.55781	2.59316	3.29872	3.47142	1.97874	2.01822	1.5668	SD

## Sheet: 5B&C_Data
Cells	position	replicate	parameters	values	orientation
M3-C1	-204.27	1	diameter	126	longitudinal
M3-C2	-204.27	1	diameter	132	longitudinal
M2-C1	-191.047	1	diameter	135	longitudinal
M2-C2	-191.047	1	diameter	133.25	longtilted
M1b-C1	-186.876	1	diameter	140.5	cross
M1b-C2	-186.876	1	diameter	138.5	longtilted
M1a-C1	-180.322	1	diameter	129.25	longtilted				SUMMARY
M1a-C2	-180.322	1	diameter	125	longitudinal				diameter	MT to MT	central tube	Inner tube	MT lumen
M6-C1	-137.747	1	diameter	149	longitudinal			Average	140.03	87.8807	51.4817	28.5484	19.0179
M6-C2	-137.747	1	diameter	150.25	longitudinal			N=	42	44	41	31	42
M4-C1	-132.222	1	diameter	155.25	crosstilted			STDEV	9.4965	5.66648	2.46627	2.25316	0.896118
M4-C2	-132.222	1	diameter	151.25	longtilted			SEM	1.46534	0.854254	0.385166	0.40468	0.138274
M5-C1	-130.597	1	diameter	152	longtilted
M5-C2	-130.597	2	diameter	145.75	longitudinal
S44-C2	-239.852	2	diameter	135	longitudinal
S45-C1	-237.902	2	diameter	126	longitudinal
S45-C2	-237.902	2	diameter	130	longitudinal
S46-C1	-232.648	2	diameter	126	longitudinal
S46-C2	-232.648	2	diameter	125	longitudinal
S43-C1	-230.698	2	diameter	130	longitudinal
S43-C2	-230.698	2	diameter	138	longitudinal
S42-C1	-224.523	2	diameter	138	longitudinal
S42-C2	-224.523	2	diameter	135	long-tilted
S41-C1	-223.548	2	diameter	132	longitudinal
S41-C2	-223.548	2	diameter	136	long-tilted
S39-C1	-190.072	2	diameter	139	longitudinal
S39-C2	-190.072	2	diameter	146	cross-tilted
S34-C1	-175.05	2	diameter	126.5	longitudinal
S34-C2	-175.05	2	diameter	137	longitudinal
S40-C1	-177.506	2	diameter	149	tilted
S40-C2	-177.506	2	diameter	149	cross
S37-C1	-176.819	2	diameter	142	longitudinal
S37-C2	-176.819	2	diameter	159	longitudinal
S36-C1	-168.947	2	diameter	148.5	tilted
S36-C2	-168.947	2	diameter	149	tilted
S10-C1	-158.926	2	diameter	140.75	long-tilted
S35-C1	-143.326	2	diameter	143	cross
S35-C2	-143.326	2	diameter	147	long-tilted
S8-C1	-139.859	2	diameter	153.75	longitudinal
S8-C2	-139.859	2	diameter	152	longitudinal
S9-C1	-134.226	2	diameter	139	longitudinal
S9-C2	-134.226	2	diameter	146.75	longitudinal
M3-C1	-204.27	1	MT to MT	88.5	longitudinal
M3-C2	-204.27	1	MT to MT	81	longitudinal
M2-C1	-191.047	1	MT to MT	90.25	longitudinal
M2-C2	-191.047	1	MT to MT	81.75	longtilted
M1b-C1	-186.876	1	MT to MT	95	cross
M1b-C2	-186.876	1	MT to MT	83	longtilted
M1a-C1	-180.322	1	MT to MT	96	longtilted
M1a-C2	-180.322	1	MT to MT	86.75	longitudinal
M6-C1	-137.747	1	MT to MT	89.5	longitudinal
M6-C2	-137.747	1	MT to MT	87.75	longitudinal
M4-C1	-132.222	1	MT to MT	102.25	crosstilted
M4-C2	-132.222	1	MT to MT	89	longtilted
M5-C1	-130.597	1	MT to MT	91.25	longtilted
M5-C2	-130.597	1	MT to MT	105.5	longitudinal
S44-C1	-239.852	2	MT to MT	91	cross-tilted
S44-C2	-239.852	2	MT to MT	85.75	longitudinal
S45-C1	-237.902	2	MT to MT	84.5	longitudinal
S45-C2	-237.902	2	MT to MT	81.25	longitudinal
S46-C1	-232.648	2	MT to MT	79.25	longitudinal
S46-C2	-232.648	2	MT to MT	80	longitudinal
S43-C1	-230.698	2	MT to MT	90.5	longitudinal
S43-C2	-230.698	2	MT to MT	86.75	longitudinal
S42-C1	-224.523	2	MT to MT	84.75	longitudinal
S42-C2	-224.523	2	MT to MT	88.75	long-tilted
S41-C1	-223.548	2	MT to MT	87.75	longitudinal
S41-C2	-223.548	2	MT to MT	90.25	long-tilted
S39-C1	-190.072	2	MT to MT	81.25	longitudinal
S39-C2	-190.072	2	MT to MT	95.25	cross-tilted
S34-C1	-175.05	2	MT to MT	80.5	longitudinal
S34-C2	-175.05	2	MT to MT	79	longitudinal
S40-C1	-177.506	2	MT to MT	88	tilted
S40-C2	-177.506	2	MT to MT	86.5	cross
S37-C1	-176.819	2	MT to MT	90.5	longitudinal
S37-C2	-176.819	2	MT to MT	91.25	longitudinal
S36-C1	-168.947	2	MT to MT	88	tilted
S36-C2	-168.947	2	MT to MT	92.5	tilted
S10-C1	-158.926	2	MT to MT	93.25	long-tilted
S10-C2	-158.926	2	MT to MT	81.5	tilted
S35-C1	-143.326	2	MT to MT	88	cross
S35-C2	-143.326	2	MT to MT	86.75	long-tilted
S8-C1	-139.859	2	MT to MT	85.75	longitudinal
S8-C2	-139.859	2	MT to MT	91.5	longitudinal
S9-C1	-134.226	2	MT to MT	83.5	longitudinal
S9-C2	-134.226	2	MT to MT	85.75	longitudinal
M3-C1	-204.27	1	central tube	44.75	longitudinal
M3-C2	-204.27	1	central tube	46.25	longitudinal
M2-C1	-191.047	1	central tube	49.5	longitudinal
M2-C2	-191.047	1	central tube	52.25	longtilted
M1b-C1	-186.876	1	central tube	56.25	cross
M1b-C2	-186.876	1	central tube	52	longtilted
M1a-C1	-180.322	1	central tube	51.25	longtilted
M1a-C2	-180.322	1	central tube	52.5	longitudinal
M6-C1	-137.747	1	central tube	49.75	longitudinal
M6-C2	-137.747	1	central tube	50.75	longitudinal
M4-C1	-132.222	1	central tube	53.75	crosstilted
M4-C2	-132.222	1	central tube	51.75	longtilted
M5-C1	-130.597	1	central tube	53.25	longtilted
M5-C2	-130.597	1	central tube	55	longitudinal
S44-C2	-239.852	2	central tube	52.75	longitudinal
S45-C1	-237.902	2	central tube	50.75	longitudinal
S45-C2	-237.902	2	central tube	51	longitudinal
S46-C1	-232.648	2	central tube	50	longitudinal
S43-C1	-230.698	2	central tube	50.5	longitudinal
S43-C2	-230.698	2	central tube	52.25	longitudinal
S42-C1	-224.523	2	central tube	48.75	longitudinal
S42-C2	-224.523	2	central tube	51.75	long-tilted
S41-C1	-223.548	2	central tube	51.25	longitudinal
S41-C2	-223.548	2	central tube	50.75	long-tilted
S39-C1	-190.072	2	central tube	51.75	longitudinal
S39-C2	-190.072	2	central tube	52.5	cross-tilted
S34-C1	-175.05	2	central tube	54.25	longitudinal
S34-C2	-175.05	2	central tube	53.75	longitudinal
S40-C2	-177.506	2	central tube	54.25	cross
S37-C1	-176.819	2	central tube	53.75	longitudinal
S37-C2	-176.819	2	central tube	51.5	longitudinal
S36-C1	-168.947	2	central tube	47.5	tilted
S36-C2	-168.947	2	central tube	52.75	tilted
S10-C1	-158.926	2	central tube	47	long-tilted
S10-C2	-158.926	2	central tube	48.75	tilted
S35-C1	-143.326	2	central tube	53.25	cross
S35-C2	-143.326	2	central tube	48.25	long-tilted
S8-C1	-139.859	2	central tube	53.25	longitudinal
S8-C2	-139.859	2	central tube	55.25	longitudinal
S9-C1	-134.226	2	central tube	52.25	longitudinal
S9-C2	-134.226	2	central tube	52	longitudinal
M3-C1	-204.27	1	inner tube	25.5	longitudinal
M3-C2	-204.27	1	inner tube	26.25	longitudinal
M2-C1	-191.047	1	inner tube	25.5	longitudinal
M1b-C1	-186.876	1	inner tube	30.25	cross
M1b-C2	-186.876	1	inner tube	27.5	longtilted
M1a-C1	-180.322	1	inner tube	30	longtilted
M1a-C2	-180.322	1	inner tube	30.25	longitudinal
M6-C1	-137.747	1	inner tube	30	longitudinal
M4-C1	-132.222	1	inner tube	31.5	crosstilted
M5-C1	-130.597	1	inner tube	32.25	longtilted
M5-C2	-130.597	1	inner tube	31.25	longitudinal
S44-C1	-239.852	2	inner tube	30	cross-tilted
S44-C2	-239.852	2	inner tube	29.5	longitudinal
S45-C2	-237.902	2	inner tube	24	longitudinal
S46-C1	-232.648	2	inner tube	28.25	longitudinal
S43-C1	-230.698	2	inner tube	28.5	longitudinal
S43-C2	-230.698	2	inner tube	27.25	longitudinal
S42-C1	-224.523	2	inner tube	25	longitudinal
S39-C2	-190.072	2	inner tube	28.25	cross-tilted
S34-C2	-175.05	2	inner tube	26.25	longitudinal
S40-C2	-177.506	2	inner tube	30.5	cross
S37-C1	-176.819	2	inner tube	27.75	longitudinal
S37-C2	-176.819	2	inner tube	28	longitudinal
S36-C1	-168.947	2	inner tube	30	tilted
S10-C1	-158.926	2	inner tube	30.25	long-tilted
S35-C1	-143.326	2	inner tube	26	cross
S35-C2	-143.326	2	inner tube	30.25	long-tilted
S8-C1	-139.859	2	inner tube	25.75	longitudinal
S8-C2	-139.859	2	inner tube	27.5	longitudinal
S9-C1	-134.226	2	inner tube	32.5	longitudinal
S9-C2	-134.226	2	inner tube	29.25	longitudinal
M3-C1	-204.27	1	MT lumen	18.5
M3-C2	-204.27	1	MT lumen	18.25
M2-C1	-191.047	1	MT lumen	19.5
M2-C2	-191.047	1	MT lumen	20.75
M1b-C1	-186.876	1	MT lumen	20.25
M1b-C2	-186.876	1	MT lumen	19.5
M1a-C1	-180.322	1	MT lumen	19.5
M1a-C2	-180.322	1	MT lumen	18.5
M6-C1	-137.747	1	MT lumen	19.25
M6-C2	-137.747	1	MT lumen	19.75
M4-C1	-132.222	1	MT lumen	20
M4-C2	-132.222	1	MT lumen	19.75
M5-C1	-130.597	1	MT lumen	20.5
M5-C2	-130.597	1	MT lumen	20
S44-C2	-239.852	2	MT lumen	16
S45-C1	-237.902	2	MT lumen	18
S45-C2	-237.902	2	MT lumen	18.5
S46-C1	-232.648	2	MT lumen	17
S46-C2	-232.648	2	MT lumen	20.25
S43-C1	-230.698	2	MT lumen	19.25
S43-C2	-230.698	2	MT lumen	19
S42-C1	-224.523	2	MT lumen	19.5
S42-C2	-224.523	2	MT lumen	18.5
S41-C1	-223.548	2	MT lumen	19.75
S41-C2	-223.548	2	MT lumen	18.75
S39-C1	-190.072	2	MT lumen	18.75
S39-C2	-190.072	2	MT lumen	19.25
S34-C1	-175.05	2	MT lumen	18.75
S34-C2	-175.05	2	MT lumen	19
S40-C1	-177.506	2	MT lumen	19.75
S40-C2	-177.506	2	MT lumen	18.75
S37-C1	-176.819	2	MT lumen	19.5
S37-C2	-176.819	2	MT lumen	18.5
S36-C1	-168.947	2	MT lumen	18.25
S36-C2	-168.947	2	MT lumen	18.75
S10-C1	-158.926	2	MT lumen	18.25
S35-C1	-143.326	2	MT lumen	18.5
S35-C2	-143.326	2	MT lumen	19
S8-C1	-139.859	2	MT lumen	19.5
S8-C2	-139.859	2	MT lumen	18.75
S9-C1	-134.226	2	MT lumen	18
S9-C2	-134.226	2	MT lumen	19

## Sheet: S3_Data
M3-C1	-204.27	longitudinal	off	partial					longitudinal	tilted	total
M3-C2	-204.27	longitudinal	off	partial				Off	13	4	17
M2-C1	-191.047	longitudinal	centered	full
M2-C2	-191.047	longtilted	off	partial
M1b-C1	-186.876	cross	-	-					partial	full	total
M1b-C2	-186.876	longtilted	off	partial	PAPER			Centered		15	15
M1a-C1	-180.322	longtilted	-	-	top view procentriole
M1a-C2	-180.322	longitudinal	centered	full
M6-C1	-137.747	longitudinal	-	-	partial imaging
M6-C2	-137.747	longitudinal	off	partial
M4-C1	-132.222	crosstilted	-	-
M4-C2	-132.222	longtilted	off	partial
M5-C1	-130.597	longtilted	centered	full
M5-C2	-130.597	longitudinal	off	partial
S44-C1	-239.852	cross-tilted	-	-
S44-C2	-239.852	longitudinal	centered	full
S45-C1	-237.902	longitudinal	off	partial
S45-C2	-237.902	longitudinal	off	partial
S46-C1	-232.648	longitudinal	centered	full
S46-C2	-232.648	longitudinal	off	partial
S43-C1	-230.698	longitudinal	centered	full
S43-C2	-230.698	longitudinal	centered	full	PAPER
S42-C1	-224.523	longitudinal	off	partial
S42-C2	-224.523	long-tilted	-	-	Not clear procentriole
S41-C1	-223.548	longitudinal	-	-	Not clear procentriole
S41-C2	-223.548	long-tilted	centered	full
S39-C1	-190.072	longitudinal	-	-	Not clear procentriole
S39-C2	-190.072	cross-tilted	-	-
S34-C1	-175.05	longitudinal	off	partial
S34-C2	-175.05	longitudinal	off	partial
S40-C1	-177.506	tilted	-	-	top view tilted
S40-C2	-177.506	cross	-	-
S37-C1	-176.819	longitudinal	off	partial
S37-C2	-176.819	longitudinal	centered	full
S36-C1	-168.947	tilted	centered	full
S36-C2	-168.947	tilted	off	partial
S10-C1	-158.926	longitudinal	centered	full
S10-C2	-158.926	tilted	centered	full
S35-C1	-143.326	cross	-	-
S35-C2	-143.326	long-tilted	centered	full
S8-C1	-139.859	longitudinal	centered	full
S8-C2	-139.859	longitudinal	off	partial
S9-C1	-134.226	longitudinal	off	partial
S9-C2	-134.226	longitudinal	centered	full

## Sheet: effective_resolution_estim_Data
		ICC	in	nm	tubulin 594
Picture #	1	61
Picture #	2	79
Picture #	3	67
Picture #	4	84
Picture #	5	82
Picture #	6	63
Picture #	7	79
Picture #	8	73
Picture #	9	70					Perimeter	1.44205	0.170886	%SD
Picture #	10	76	Average	SD		Expansion factor	SD
			73.4	7.96102		5.22207	0.118502
			0.108461	% SD
							EM tubulin diamter	SD
							87.9	5.7
							276.146	17.9071
								0.0648464	% SD
				Effective resolution		14.0557
				SD (added up)		4.83789
